# Supplementary material for: Leukocyte Tyrosine Kinase (Ltk) Is the Mendelian Determinant of the Axolotl Melanoid Color Variant
Source: Genes (Basel). 2023 Apr 13;14(4):904. doi: 10.3390/genes14040904 (PMC10137446; doi:10.3390/genes14040904)
Supplement: Supplementary file 1 [file genes-14-00904-s001.zip]

Archive with 2 entries (2 files):
- genes-2271687-supplementary.pdf
- Movie S1.mov
